# Supplementary material for: Sex-inducing effect of a hydrophilic fraction on reproductive switching in the planarian Dugesia ryukyuensis (Seriata, Tricladida)
Source: Front Zool. 2011 Oct 17;8:23. doi: 10.1186/1742-9994-8-23 (PMC3215924; doi:10.1186/1742-9994-8-23)
Supplement: Additional file 3 — Reproductive mode after surgical ablation in the test worms with acquired sexuality. Fifty-six test worms with acquired sexuality were cut as described previously [[13], Figure 5]. Fragments were transferred separately to a plastic dish (diameter, 3 cm) containing dechlorinated tap water, allowed to regenerate there at 20°C, and fed chicken liver once a week. External observations were performed weekly to determine whether regenerated worms became sexual or asexual. [file 1742-9994-8-23-S3.XLSX]

## Sheet: Sheet1
				Origins of regenerated worms	Fates of regenerated worms
					Asexual		Sexual		Dead
				Head region	48		0		8
				Middle region	0		56		0
				Tail region	0		56		0
